# Supplementary material for: A Qualitative Study on the Position and Role of Volunteers in Integrated Care—An Example of Palliative Care in Croatia
Source: Int J Environ Res Public Health. 2022 Jul 5;19(13):8203. doi: 10.3390/ijerph19138203 (PMC9266722; doi:10.3390/ijerph19138203)
Supplement: Supplementary file 1 [file ijerph-19-08203-s001.zip]

Archive with 1 entries (1 files):
- ijerph-1760047-supplementary.pdf
